# Supplementary material for: A multi-analyte blood test for acute spinal cord injury
Source: J Clin Invest. 2025 Mar 3;135(5):e185463. doi: 10.1172/JCI185463 (PMC11870727; doi:10.1172/JCI185463)
Supplement: Supporting data values [file jci-135-185463-s248.xlsx]

## Sheet: Fig 3B
DdPCR detection of spinal cord neuron gDNA spiked into PBMC gDNA - Assay 1
% of spinal cord gDNA spiked into PBMC gDNA	Hypomethylated molecules detected by ddPCR (copies/uL) - rep 1	Hypomethylated molecules detected by ddPCR (copies/uL) - rep 2	Hypomethylated molecules detected by ddPCR (copies/uL) - rep 3
0	0	0	0
0.1	0	0	0
0.5	0	0.0628318	0
1	0	0.0638794	0.0694179
2.5	0.180023	0	0.202231
5	0.186736	0.240139	0.484819

## Sheet: Fig 3C
Receiver operating curve analysis input
Disease status (1 = acute SCI, 0 = healthy control)	Spinal cord-derived cfDNA (hGE/mL)
0	0
0	0
0	0
0	0
0	0
0	0
0	0
0	0
0	0
0	0
0	0
0	0
0	0
0	0
0	0
0	0
0	0
0	0
0	0
0	0
1	0
1	0
1	58.922
1	54.4071
1	0
1	0
1	0
1	99.1744
1	5.0199
1	4.55486
1	195.627
1	4.88981
1	0
1	4.86
1	5.23727
1	5.23727
1	4.78714
1	28.1076
1	4.52617
1	14.93
1	5.6735
1	10.7586
1	39.7586
1	4460.76
1	5.14656
1	0
1	9.23879
1	4.44618
1	27.1725
1	0
1	5.23618
1	55.1734
1	0
1	14715.6
1	31.93
1	661.94
1	42.9488
1	13.9672
1	5.51
1	20.76
1	0
1	41.6779
1	9.42984
1	8304.06
1	15.2412
1	4.59604
1	14.15
1	0
1	4.88
1	64.61

## Sheet: Fig 3D
Spinal cord-derived cfDNA (hGE/mL) detected in acute SCI patients, by SCI type
Epidural spinal cord compression	Traumatic central cord syndrome	Traumatic injury withour central cord syndrome
14.93	1.01	42.9488
5.6735	1.01	13.9672
10.7586	58.922	5.51
39.7586	54.4071	20.76
4460.76	1.01	1.01
5.14656	1.01	41.6779
1.01	1.01	9.42984
9.23879	99.1744	8304.06
4.44618	5.0199	15.2412
27.1725	4.55486	4.59604
1.01	195.627	14.15
5.23618	4.88981	1.01
55.1734	1.01	4.88
1.01	4.86	64.61
14715.6	5.23727
31.93	5.23727
661.94	4.78714
	28.1076
	4.52617

## Sheet: Fig 3E
Spinal cord-derived cfDNA (hGE/mL) detected in patients with ASIA A-D injury severity
A	B	C	D
195.627	54.4071	1.01	1.01
14715.6	1.01	1.01	1.01
31.93	4.86	58.922	1.01
41.6779	14.93	99.1744	5.0199
8304.06	27.1725	5.23727	4.55486
14.15	1.01	5.23727	4.88981
	661.94	28.1076	4.78714
	5.51	5.6735	4.52617
	20.76	10.7586	39.7586
	15.2412	1.01	4460.76
	4.88	9.23879	4.44618
	64.61	5.23618	1.01
		55.1734	42.9488
			13.9672
			1.01
			9.42984
			4.59604
			1.01
			5.14656

## Sheet: Fig 4B
GFAP protein levels (NPQ units)
cfDNA - detected	cfDNA - undetected	healthy
16.5063	14.6777	7.20416
17.9233	15.4538	13.1849
18.8643	16.4863	6.91351
15.0056	18.6016	13.2269
13.5748	14.1099	13.0956
14.7389	18.5995	13.6219
19.9544	13.7513	13.7406
18.6702		13.6335
14.1959		7.06904
12.7816		13.0854
18.3547		8.03135
15.777		14.0908
14.4947
12.7833
20.1287
17.3324
15.8096
16.3907
15.5714
22.454
15.0301
19.7611
11.3118
17.2544
15.535
16.5158
14.6712

## Sheet: Fig 4C
NF-L protein levels (NPQ units)
cfDNA - detected	cfDNA - undetected	healthy
15.3814	14.253	10.6818
15.3125	14.9931	13.7487
15.5328	15.9403	11.1049
14.69	15.5727	13.0449
15.1712	14.2927	12.9949
14.0289	15.6639	12.5128
14.953	15.4636	13.4344
14.8734		14.188
15.525		11.6076
15.7241		12.5771
13.3408		12.7306
15.9407		15.8359
15.565
15.9037
16.3095
14.4138
17.805
17.0089
16.3776
17.2697
17.3498
18.1589
17.1659
14.811
17.5773
15.6762
19.0423

## Sheet: Fig 4D
FABP3 protein levels (NPQ units)
cfDNA - detected	cfDNA - undetected	healthy
13.7543	12.5828	12.5021
13.6498	13.5605	12.7115
22.2812	14.223	12.7139
15.6384	17.8793	12.9409
14.4066	13.7818	13.354
14.0822	16.4154	13.4106
14.3098	15.4894	13.6586
14.4494		13.6654
14.6187		13.696
13.2959		13.7197
16.1841		14.0244
13.097		14.9345
17.9844
13.5294
15.8607
16.4482
13.8047
15.5929
17.9319
21.1115
13.4759
16.4165
17.1785
16.3754
13.4857
20.7903
15.951

## Sheet: Fig 4E
REST protein levels (NPQ units)
cfDNA - detected	cfDNA - undetected	healthy
14.3282	15.0118	12.9185
13.8598	13.941	12.9957
15.3549	14.4957	13.9718
16.7409	15.8427	12.0964
13.6751	14.0099	13.3227
13.5172	14.3412	13.3261
15.7095	13.6034	13.4761
13.3535		13.0442
15.8867		13.9615
16.606		13.5291
16.3986		14.7162
14.6014		16.862
15.6419
15.1446
16.8575
14.8973
19.1867
14.3636
15.9222
17.7848
18.339
14.2449
15.8569
13.8024
17.8688
19.3155
17.2593

## Sheet: Fig 4F
IL-6 protein levels (NPQ units)
cfDNA - detected	cfDNA - undetected	healthy
15.185	14.5514	6.26595
12.7068	12.3089	10.8201
17.1848	15.2557	7.57707
11.8891	17.9908	12.4168
13.4198	13.0855	11.9203
14.8641	15.5124	15.1889
12.6433	15.4384	11.908
12.2784		12.2663
15.9424		7.95672
14.2162		13.0524
16.3219		8.03331
12.7945		13.346
12.7688
12.9112
14.2921
15.2417
14.3804
14.4835
19.1652
19.9807
17.0064
14.1801
9.61262
13.3478
17.3424
17.8959
15.3998

## Sheet: Fig 4G
NF-H protein levels (NPQ units)
cfDNA - detected	cfDNA - undetected	healthy
23.9365	16.139	13.9229
22.8845	21.0736	16.2533
19.9848	20.5122	12.8603
17.634	20.2335	14.6881
22.347	23.047	16.6777
17.0833	15.1233	19.5145
22.7484	22.7084	14.7379
22.8493		17.9482
21.5173		18.538
20.2028		14.386
16.6378		19.4856
22.1006		22.4279
22.1797
19.9411
22.7012
23.2051
26.5356
25.6711
22.8164
18.7949
20.2175
18.8456
15.3633
22.514
21.4881
16.5818
18.346

[truncated: 13 more sheets: Fig 5A, Fig 5B, Fig 5C, Fig 5D, Fig S2, Fig S3A, Fig S3B, Fig S4A, Fig S4B, Fig S4C, Fig S5A, Fig S5B, Fig S5C]
